# Supplementary material for: Systematic Determination of TCR–Antigen and Peptide–MHC Binding Kinetics among Field Variants of a Theileria parva Polymorphic CTL Epitope
Source: J Immunol. 2022 Feb 1;208(3):549–61. doi: 10.4049/jimmunol.2100400 (PMC8802549; doi:10.4049/jimmunol.2100400)
Supplement: Data Supplement [file JI_2100400.zip]

Archive with 2 entries (2 files):
- JI_2100400_Supplemental_1.pdf
- manifest.xml
